# Supplementary material for: Improving the diagnostic recognition of thoracic endometriosis: Spotlight on a new histo-morphological indicator
Source: PLoS One. 2021 May 13;16(5):e0251385. doi: 10.1371/journal.pone.0251385 (PMC8118331; doi:10.1371/journal.pone.0251385)
Supplement: S1 Table — The columns for the histological features are named as follows: Gland = endometrioid glands; SideroP = siderophages; CeroidM = ceroid macrophages; Choleste = cholesterol crystals; SM = smooth muscle bundles; MGC = multinucleated giant cell histiocytes; LymphClus = lymphoid clusters; CappCong = capillary congestion; Fibrosis = fibrosis. (XLSX) [file pone.0251385.s001.xlsx]

## Sheet: S1 Table
BiopsyNo	Age	Gland	SideroP	CeroidM	Choleste	SM	MGC	LymphClus	CappCong	Fibrosis	Sex	Status	Disease
bb_001	35	yes	yes	no	no	no	no	yes	yes	yes	Female	Test	Endometriosis
bb_002	27	yes	yes	yes	yes	no	no	yes	yes	yes	Female	Test	Endometriosis
bb_003	31	yes	yes	no	no	no	no	yes	yes	yes	Female	Test	Endometriosis
bb_004	27	yes	yes	yes	yes	no	yes	yes	yes	yes	Female	Test	Endometriosis
bb_005	28	yes	yes	no	no	no	yes	yes	yes	yes	Female	Test	Endometriosis
bb_006	27	yes	yes	yes	no	yes	yes	yes	yes	yes	Female	Test	Endometriosis
bb_007	32	yes	yes	yes	no	no	yes	yes	yes	yes	Female	Test	Endometriosis
bb_008	27	yes	yes	no	no	no	no	yes	yes	yes	Female	Test	Endometriosis
bb_009	28	yes	yes	yes	no	yes	no	yes	yes	yes	Female	Test	Endometriosis
bb_010	38	yes	yes	yes	no	no	yes	yes	yes	yes	Female	Test	Endometriosis
bb_011	36	yes	yes	yes	no	yes	no	yes	yes	yes	Female	Test	Endometriosis
bb_012	30	no	yes	yes	yes	no	yes	yes	yes	yes	Female	Test	Endometriosis
bb_013	32	yes	yes	yes	yes	no	no	yes	yes	yes	Female	Test	Endometriosis
bb_014	40	yes	yes	no	no	no	no	yes	yes	yes	Female	Test	Endometriosis
bb_015	30	yes	yes	yes	no	no	no	yes	yes	yes	Female	Test	Endometriosis
bb_016	36	no	yes	yes	yes	no	no	yes	yes	yes	Female	Test	Endometriosis
bb_017	39	yes	yes	yes	no	no	yes	yes	yes	yes	Female	Test	Endometriosis
bb_018	45	yes	yes	no	no	no	no	yes	yes	yes	Female	Test	Endometriosis
bb_019	37	yes	yes	yes	no	no	no	yes	yes	yes	Female	Test	Endometriosis
bb_020	28	yes	yes	yes	no	no	no	yes	yes	yes	Female	Test	Endometriosis
bb_021	24	yes	yes	yes	yes	no	yes	yes	yes	yes	Female	Test	Endometriosis
bb_022	37	yes	yes	yes	yes	yes	yes	yes	yes	yes	Female	Test	Endometriosis
bb_023	33	yes	yes	yes	no	no	no	yes	yes	yes	Female	Test	Endometriosis
bb_024	20	yes	no	no	no	no	no	yes	yes	yes	Female	Test	Endometriosis
bb_025	50	yes	no	no	no	no	no	yes	yes	yes	Female	Test	Endometriosis
bb_026	32	yes	yes	yes	no	no	no	yes	yes	yes	Female	Test	Endometriosis
bb_027	62	no	yes	no	no	no	no	yes	yes	yes	Male	Control	Nonspecific pericarditis
bb_028	50	no	yes	no	no	no	no	no	yes	yes	Male	Control	Histoplasmosis (pleural and pulmonary)
bb_029	43	no	yes	no	no	no	no	yes	yes	no	Male	Control	Nonspecific pericarditis
bb_030	75	no	no	no	no	no	no	no	no	yes	Male	Control	Hypersensitivity pneumonitis
bb_031	24	no	no	no	no	no	no	no	no	yes	Male	Control	Tuberculous pericarditis
bb_032	39	no	no	no	no	no	yes	no	yes	yes	Male	Control	Tuberculous pleuritis
bb_033	36	no	no	no	no	no	no	no	no	no	Male	Control	Aspergillosis (pleural and pulmonary)
bb_034	55	no	no	no	no	no	no	no	no	yes	Female	Control	Nonspecific pleuritis
bb_035	58	no	no	no	no	no	no	no	yes	no	Female	Control	Pulmonary tuberculosis
bb_036	52	no	no	no	no	no	yes	yes	yes	yes	Male	Control	Tuberculous pleuritis
bb_037	28	no	no	no	no	no	yes	no	yes	yes	Female	Control	Tuberculous pericarditis
bb_038	72	no	no	no	no	no	yes	no	no	yes	Female	Control	Tuberculous pericarditis
bb_039	63	no	no	no	no	no	no	no	no	yes	Female	Control	Nonspecific pleuritis
bb_040	16	no	no	no	no	no	no	no	no	yes	Male	Control	Nonspecific pericarditis
bb_041	67	no	no	no	no	no	no	no	yes	yes	Male	Control	Empyema thoracis
bb_042	30	no	no	no	no	no	no	no	yes	yes	Male	Control	Tuberculous pleuritis
bb_043	63	no	no	no	no	no	no	no	yes	yes	Male	Control	Nonspecific pleuritis
bb_044	2	no	no	no	no	no	no	no	yes	yes	Male	Control	Empyema thoracis
bb_045	54	no	yes	no	no	no	no	no	no	yes	Male	Control	Nonspecific pleuritis
bb_046	53	no	yes	no	no	no	no	yes	yes	yes	Male	Control	Nonspecific pericarditis
bb_047	41	no	no	no	no	no	no	no	yes	yes	Male	Control	Tuberculous pleuritis
bb_048	41	no	no	no	no	no	no	no	yes	yes	Male	Control	Empyema thoracis
bb_049	48	no	yes	no	no	no	no	no	yes	yes	Male	Control	Nonspecific pericarditis
bb_050	30	no	no	no	no	no	yes	no	yes	yes	Male	Control	Tuberculous pleuritis
bb_051	22	no	yes	no	no	no	no	no	yes	yes	Male	Control	Empyema thoracis
bb_052	34	no	yes	no	no	no	no	no	no	yes	Male	Control	Nonspecific pericarditis
bb_053	34	no	yes	no	no	no	no	yes	yes	yes	Male	Control	Nonspecific pericarditis
bb_054	2	no	no	no	no	no	no	no	yes	yes	Male	Control	Necrotizing pneumonia
bb_055	27	no	no	no	no	no	no	no	yes	yes	Male	Control	Nonspecific pericarditis
bb_056	32	no	no	no	no	no	no	no	no	yes	Male	Control	Nonspecific pericarditis
bb_057	45	no	no	no	no	no	no	no	yes	yes	Male	Control	Nonspecific pericarditis
bb_058	24	no	no	no	no	no	no	yes	yes	yes	Male	Control	Nonspecific pericarditis
bb_059	25	no	no	no	no	no	yes	no	yes	yes	Male	Control	Tuberculous pleuritis
bb_060	27	no	no	no	no	no	no	no	no	yes	Male	Control	Nonspecific pericarditis
bb_061	47	no	no	no	no	no	no	no	yes	yes	Male	Control	Empyema thoracis
bb_062	11	no	no	no	no	no	no	no	yes	no	Male	Control	Empyema thoracis
bb_063	35	no	no	no	no	no	no	no	yes	yes	Male	Control	Organizing haematoma (pleural and pulmonary)
bb_064	22	no	no	no	no	no	no	no	yes	yes	Male	Control	Empyema thoracis
bb_065	49	no	no	no	no	no	no	no	yes	yes	Male	Control	Nonspecific pericarditis
bb_066	40	no	no	no	no	no	no	no	yes	yes	Male	Control	Nonspecific pleuritis
bb_067	56	no	no	no	no	no	no	no	yes	yes	Male	Control	Empyema thoracis
bb_068	34	no	no	no	no	no	yes	yes	yes	yes	Male	Control	Tuberculous pericarditis
bb_069	49	no	no	no	no	no	no	no	yes	yes	Male	Control	Nonspecific pericarditis
bb_070	8	no	no	no	no	no	no	no	yes	yes	Male	Control	Empyema thoracis
bb_071	54	no	no	no	no	no	no	no	yes	yes	Female	Control	Nonspecific pericarditis
bb_072	50	no	no	no	no	no	no	no	yes	no	Female	Control	Nonspecific pericarditis
bb_073	56	no	no	no	no	no	no	no	yes	yes	Female	Control	Nonspecific pleuritis
bb_074	56	no	yes	no	no	no	no	yes	yes	yes	Male	Control	Nonspecific pleuritis
