# Supplementary material for: Improving the diagnostic recognition of thoracic endometriosis: Spotlight on a new histo-morphological indicator
Source: PLoS One. 2021 May 13;16(5):e0251385. doi: 10.1371/journal.pone.0251385 (PMC8118331; doi:10.1371/journal.pone.0251385)
Supplement: S2 Table — The “yes” and “no” entries for the histological features of S1 Table have been converted into “1” and “0” respectively and columns for the grouping of scores have been added and named as follows: GpOmnibus = Group Omnibus; GpB = Group B; GpC = Group C. (XLSX) [file pone.0251385.s002.xlsx]

## Sheet: S2 Table
	BiopsyNo	Age	Gland	SideroP	CeroidM	Choleste	SM	MGC	LymphClus	CappCong	Fibrosis	Sex	Status	Disease	GpOmnibus	GpB	GpC
1	bb_001	35	1	1	0	0	0	0	1	1	1	Female	Test	Endometriosis	5	4	3
2	bb_002	27	1	1	1	1	0	0	1	1	1	Female	Test	Endometriosis	7	6	4
3	bb_003	31	1	1	0	0	0	0	1	1	1	Female	Test	Endometriosis	5	4	3
4	bb_004	27	1	1	1	1	0	1	1	1	1	Female	Test	Endometriosis	8	7	4
5	bb_005	28	1	1	0	0	0	1	1	1	1	Female	Test	Endometriosis	6	5	3
6	bb_006	27	1	1	1	0	1	1	1	1	1	Female	Test	Endometriosis	8	7	4
7	bb_007	32	1	1	1	0	0	1	1	1	1	Female	Test	Endometriosis	7	6	4
8	bb_008	27	1	1	0	0	0	0	1	1	1	Female	Test	Endometriosis	5	4	3
9	bb_009	28	1	1	1	0	1	0	1	1	1	Female	Test	Endometriosis	7	6	4
10	bb_010	38	1	1	1	0	0	1	1	1	1	Female	Test	Endometriosis	7	6	4
11	bb_011	36	1	1	1	0	1	0	1	1	1	Female	Test	Endometriosis	7	6	4
12	bb_012	30	0	1	1	1	0	1	1	1	1	Female	Test	Endometriosis	7	6	3
13	bb_013	32	1	1	1	1	0	0	1	1	1	Female	Test	Endometriosis	7	6	4
14	bb_014	40	1	1	0	0	0	0	1	1	1	Female	Test	Endometriosis	5	4	3
15	bb_015	30	1	1	1	0	0	0	1	1	1	Female	Test	Endometriosis	6	5	4
16	bb_016	36	0	1	1	1	0	0	1	1	1	Female	Test	Endometriosis	6	5	3
17	bb_017	39	1	1	1	0	0	1	1	1	1	Female	Test	Endometriosis	7	6	4
18	bb_018	45	1	1	0	0	0	0	1	1	1	Female	Test	Endometriosis	5	4	3
19	bb_019	37	1	1	1	0	0	0	1	1	1	Female	Test	Endometriosis	6	5	4
20	bb_020	28	1	1	1	0	0	0	1	1	1	Female	Test	Endometriosis	6	5	4
21	bb_021	24	1	1	1	1	0	1	1	1	1	Female	Test	Endometriosis	8	7	4
22	bb_022	37	1	1	1	1	1	1	1	1	1	Female	Test	Endometriosis	9	8	4
23	bb_023	33	1	1	1	0	0	0	1	1	1	Female	Test	Endometriosis	6	5	4
24	bb_024	20	1	0	0	0	0	0	1	1	1	Female	Test	Endometriosis	4	3	2
25	bb_025	50	1	0	0	0	0	0	1	1	1	Female	Test	Endometriosis	4	3	2
26	bb_026	32	1	1	1	0	0	0	1	1	1	Female	Test	Endometriosis	6	5	4
27	bb_027	62	0	1	0	0	0	0	1	1	1	Male	Control	Nonspecific pericarditis	4	3	2
28	bb_028	50	0	1	0	0	0	0	0	1	1	Male	Control	Histoplasmosis (pleural and pulmonary)	3	2	1
29	bb_029	43	0	1	0	0	0	0	1	1	0	Male	Control	Nonspecific pericarditis	3	3	2
30	bb_030	75	0	0	0	0	0	0	0	0	1	Male	Control	Hypersensitivity pneumonitis	1	0	0
31	bb_031	24	0	0	0	0	0	0	0	0	1	Male	Control	Tuberculous pericarditis	1	0	0
32	bb_032	39	0	0	0	0	0	1	0	1	1	Male	Control	Tuberculous pleuritis	3	2	0
33	bb_033	36	0	0	0	0	0	0	0	0	0	Male	Control	Aspergillosis (pleural and pulmonary)	0	0	0
34	bb_034	55	0	0	0	0	0	0	0	0	1	Female	Control	Nonspecific pleuritis	1	0	0
35	bb_035	58	0	0	0	0	0	0	0	1	0	Female	Control	Pulmonary tuberculosis	1	1	0
36	bb_036	52	0	0	0	0	0	1	1	1	1	Male	Control	Tuberculous pleuritis	4	3	1
37	bb_037	28	0	0	0	0	0	1	0	1	1	Female	Control	Tuberculous pericarditis	3	2	0
38	bb_038	72	0	0	0	0	0	1	0	0	1	Female	Control	Tuberculous pericarditis	2	1	0
39	bb_039	63	0	0	0	0	0	0	0	0	1	Female	Control	Nonspecific pleuritis	1	0	0
40	bb_040	16	0	0	0	0	0	0	0	0	1	Male	Control	Nonspecific pericarditis	1	0	0
41	bb_041	67	0	0	0	0	0	0	0	1	1	Male	Control	Empyema thoracis	2	1	0
42	bb_042	30	0	0	0	0	0	0	0	1	1	Male	Control	Tuberculous pleuritis	2	1	0
43	bb_043	63	0	0	0	0	0	0	0	1	1	Male	Control	Nonspecific pleuritis	2	1	0
44	bb_044	2	0	0	0	0	0	0	0	1	1	Male	Control	Empyema thoracis	2	1	0
45	bb_045	54	0	1	0	0	0	0	0	0	1	Male	Control	Nonspecific pleuritis	2	1	1
46	bb_046	53	0	1	0	0	0	0	1	1	1	Male	Control	Nonspecific pericarditis	4	3	2
47	bb_047	41	0	0	0	0	0	0	0	1	1	Male	Control	Tuberculous pleuritis	2	1	0
48	bb_048	41	0	0	0	0	0	0	0	1	1	Male	Control	Empyema thoracis	2	1	0
49	bb_049	48	0	1	0	0	0	0	0	1	1	Male	Control	Nonspecific pericarditis	3	2	1
50	bb_050	30	0	0	0	0	0	1	0	1	1	Male	Control	Tuberculous pleuritis	3	2	0
51	bb_051	22	0	1	0	0	0	0	0	1	1	Male	Control	Empyema thoracis	3	2	1
52	bb_052	34	0	1	0	0	0	0	0	0	1	Male	Control	Nonspecific pericarditis	2	1	1
53	bb_053	34	0	1	0	0	0	0	1	1	1	Male	Control	Nonspecific pericarditis	4	3	2
54	bb_054	2	0	0	0	0	0	0	0	1	1	Male	Control	Necrotizing pneumonia	2	1	0
55	bb_055	27	0	0	0	0	0	0	0	1	1	Male	Control	Nonspecific pericarditis	2	1	0
56	bb_056	32	0	0	0	0	0	0	0	0	1	Male	Control	Nonspecific pericarditis	1	0	0
57	bb_057	45	0	0	0	0	0	0	0	1	1	Male	Control	Nonspecific pericarditis	2	1	0
58	bb_058	24	0	0	0	0	0	0	1	1	1	Male	Control	Nonspecific pericarditis	3	2	1
59	bb_059	25	0	0	0	0	0	1	0	1	1	Male	Control	Tuberculous pleuritis	3	2	0
60	bb_060	27	0	0	0	0	0	0	0	0	1	Male	Control	Nonspecific pericarditis	1	0	0
61	bb_061	47	0	0	0	0	0	0	0	1	1	Male	Control	Empyema thoracis	2	1	0
62	bb_062	11	0	0	0	0	0	0	0	1	0	Male	Control	Empyema thoracis	1	1	0
63	bb_063	35	0	0	0	0	0	0	0	1	1	Male	Control	Organizing haematoma (pleural and pulmonary)	2	1	0
64	bb_064	22	0	0	0	0	0	0	0	1	1	Male	Control	Empyema thoracis	2	1	0
65	bb_065	49	0	0	0	0	0	0	0	1	1	Male	Control	Nonspecific pericarditis	2	1	0
66	bb_066	40	0	0	0	0	0	0	0	1	1	Male	Control	Nonspecific pleuritis	2	1	0
67	bb_067	56	0	0	0	0	0	0	0	1	1	Male	Control	Empyema thoracis	2	1	0
68	bb_068	34	0	0	0	0	0	1	1	1	1	Male	Control	Tuberculous pericarditis	4	3	1
69	bb_069	49	0	0	0	0	0	0	0	1	1	Male	Control	Nonspecific pericarditis	2	1	0
70	bb_070	8	0	0	0	0	0	0	0	1	1	Male	Control	Empyema thoracis	2	1	0
71	bb_071	54	0	0	0	0	0	0	0	1	1	Female	Control	Nonspecific pericarditis	2	1	0
72	bb_072	50	0	0	0	0	0	0	0	1	0	Female	Control	Nonspecific pericarditis	1	1	0
73	bb_073	56	0	0	0	0	0	0	0	1	1	Female	Control	Nonspecific pleuritis	2	1	0
74	bb_074	56	0	1	0	0	0	0	1	1	1	Male	Control	Nonspecific pleuritis	4	3	2
